# Supplementary material for: Quantification of circadian rhythms in mammalian lung tissue snapshot data
Source: Sci Rep. 2024 Jul 14;14:16238. doi: 10.1038/s41598-024-66694-7 (PMC11247089; doi:10.1038/s41598-024-66694-7)
Supplement: Supplementary file 1 — Supplementary Information 1. [file 41598_2024_66694_MOESM1_ESM.csv]

0h	12h	6h
PER3	CCNJL	ELOVL1
TEF	PPP1R3C	ENDOD1
CRY2	SPON2	CRY1
PI4K2B	ARNTL	CCDC91
MTM1	BUB1	MORC4
LONRF1	INSYN1	RDH5
EPOP	D6ERTD527E	STAG3
CPEB1	RBM45	RORC
FBXO3	LEO1	GM6505
GM5930	NCOA7	DNAJC8
WFDC12	CXCL5	GM42544
CCBE1	DIPK1A	ENOX2
COQ10B	D830030K20RIK	CDH20
WEE1	ECD	IL15RA
GM32857	COL3A1	4930513N10RIK
GM27252	TMEM171	TXNL4A
MACO1	HOMEZ	PELO
AC160336.1	CPSF3	TIAM1
TSPAN4	1200007C13RIK	CTRL
CABLES1	GM26885	TSPAN11
MPP2	SLC26A4	STRADA
CIPC	PRAG1	GM45059
FAM76A	HEATR1	OFD1
MAPK12	ELN	LARS
AC125059.3	CLPB	WDCP
HLF	GJB1	EDN1
GM43808	ADAMTS4	CCDC42
A330009N23RIK	NPAS2	GM31166
GM31105	GM6545	GM45756
PER2	SND1	LMBR1L
GM45909	KLHL13	P4HA1
GM16973	CREB3L1	LNPK
SEPSECS	HBQ1B	HSPA1A
SORD	KIF14	PRPSAP1
CNIH3	MREG	JRK
SLC5A6	HIST3H2BA	HSPA1B
TAT	AZIN1	SMARCA1
TRIM24	FOXS1	IL20RB
4930503E14RIK	DPYSL3	CDA
GPBP1L1	2810408I11RIK	SPHK2
ERLIN1	NECTIN1	GM43848
ANGEL2	DPY19L3	RAB3C
ACAP3	IKZF4	KAT8
ST6GALNAC5	PTP4A2	SLC10A6
KLF9	2810002D19RIK	ALDH2
LPIN2	GM17021	STT3B
REV1	BCL2A1A	SCP2-PS2
HERPUD1	GPRIN3	BMP2
GM12840	GM6365	PHYHD1
PLEKHH3	GM14029	KHDRBS1
RERE	AVPR1A	AARD
RGCC	FASN	ZFP493
TEX11	BLOC1S5	SCAMP1
RB1CC1	1700041G16RIK	HES7
FBXO30	TRIM10	PLEKHA6
ALAS1	GM17546	DNAJA1
ANKRD12	FARSB	TC2N
LIN9	ARRDC4	SLC8A2
MED26	ADAT2	FICD
SIRT1	PFKP	PARP6
BRD1	GM16565	NUCB2
GRASP	ACACA	CDR2
RNF215	TMPRSS13	TMUB2
ANGPTL2	TICRR	GM5511
INPP5K	SCD1	GM19522
STK35	FBN1	SCARNA17
GM49769	TGOLN1	PPM1A
PRPF18	GM45890	CCNL1
RNF145	SLC7A7	HPS1
RNASEH2B	ADM	NAIP3-PS1
GM20629	COL5A3	ATR
GTF2H1	SYT11	HOXB6
GATA5	MED24	AC139347.1
CYP3A13	UROS	SCX
LRTM2	CALR	NAPSA
FGFR3	IVL	PURG
GBE1	GM42984	HLCS
BCAR3	HCN4	GM10416
PCGF5	MEI4	MICU1
TNS2	MMP14	4833439L19RIK
PFKFB3	FAM124B	FXR2
GM37711	GM11335	VPS29
CYS1	SPAAR	HIST2H4
PER1	SNX30	TMEM33
SLC31A1	CHID1	ID3
PIK3IP1	CLOCK	4931440P22RIK
GLUL	CDKN1A	DIS3L2
AC138228.2	EXO5	PUS7L
GPR155	ECT2	RANGAP1
GM17354	CANX	DHX40
JDP2	PDIA6	GM36377
UNC45BOS	AHCYL2	GM21986
SLC30A1	LIF	CLEC2I
NAT8F7	DCPS	GATA3
KAZN	TJP3	GM4956
CCDC85B	9330104G04RIK	TAF6
RAP1GAP	CLUH	SDAD1
GM45912	ELMOD3	TBX6
GM44645	CKAP2L	GUCA1B
MXD4	IRS3	GGA3
		STK26
		SECISBP2
		TMEM185A
		EML3
		CDH24
		VASH2
		ODAPH
		SYNJ2BP
		SHROOM1
		GM29093
		CMTR1
		EVA1A
		GM15190
		STK16
		COMMD10
		TMEM37
		D130017N08RIK
		RBM14
		GM37296
		GM49359
		DNASE1L2
		AVIL
		IGKV6-25
		DCSTAMP
		7-MAR
		AHSA2
		BPIFB5
		UBQLN4
		ANXA5
		GM38407
		ZFP952
		4732491K20RIK
		CDKN2C
		GM9172
		GM45205
		LRRC63
		PKNOX2
		RPL29-PS2
		SEC61A1
		RAF1
		TMEM82
		7-SEP
		10-SEP
		GM10259
		FLYWCH1
		ZNRF1
		NEDD1
		GM49767
		DCUN1D2
		ALG6
		HIST2H3C2
		CNOT3
		HSPH1
		HEXIM1
		DHX35
		TINF2
		1700102P08RIK
		KRT14
		MAP11
		METTL27
		TBCD
		2410002F23RIK
		TUBD1
		GM15542
		GM19590
		DDX25
		SFRP2
		GM13430
		EMCN
		GM5864
		KMT5C
		LUC7L
		ALKBH3
		GM16316
		9430015G10RIK
		INSL3
		FGF2OS
		IGKV3-12
		SERINC3
