# Supplementary material for: Quantification of circadian rhythms in mammalian lung tissue snapshot data
Source: Sci Rep. 2024 Jul 14;14:16238. doi: 10.1038/s41598-024-66694-7 (PMC11247089; doi:10.1038/s41598-024-66694-7)
Supplement: Supplementary file 2 — Supplementary Information 2. [file 41598_2024_66694_MOESM2_ESM.csv]

0h	12h	6h
PER3	GLRX	NCAN
TEF	ELN	MICALL2
LRRN3	SCD1	RBBP8NL
D930020B18RIK	HSD11B2	GM13270
SLC25A33	IL17RD	OSTF1
RHOBTB1	SFN	KLK14
GM45218	FAM124B	GM32742
NR1D2	ARNTL	YJEFN3
BHLHE41	PRR13	RORC
KLHL33	DTX4	AC138228.2
PDE1A	EXO5	KLRG2
GPR155	LEO1	2010204K13RIK
WEE1	CXCL5	NDC1
SH3BGR	IFNGR2	KRT23
PFKFB3	RBM45	FAM107A
TCAP	GM38345	SPAG8
TARSL2	NPAS2	CRY1
GAL3ST3	RIPOR3	ZFP128
GM14269	HIP1	MMP25
TEX11	MOCOS	PLEKHA6
PER1	RAB27A	IQCD
GM9108	NPR1	RFX5
NUAK1	SPAAR	TMTC1
CHCHD7	RNF125	PARL
ACSL1	NFIL3	GM45315
SSPN	TTYH2	GM43085
ARHGEF9	RAMP3	GM2451
CUTC	GLIPR2	GM35696
NDUFB5	PPT2	GM45546
RANGRF	CLEC4E	SAT2
SLC10A5	LAMA1	GM12435
2900089D17RIK	TMEM86B	PCSK6
GM2423	IKZF4	8430429K09RIK
PHYKPL	DHRS3	CNGB1
IGHV2-3	GM13889	IL22RA1
COQ8A	CYP4F16	TRIM68
GM26569	PCDH12	FKBP5
HLF	MYD88	TMEM80
DUOX2	PIGC	SCD4
PTHLH	ASAP2	ACOXL
TSNAX	MORRBID	ACOT9
APOBEC2	TMEM43	GM45805
DBP	RNF144A	WFDC17
ACP1	DIAPH1	CXCL15
CPEB1	FLNA	COMP
SLC24A2	FOXS1	AXDND1
ROBO1	MID1	METTL27
A330069E16RIK	CALR	PMEL
ADI1	ACACA	GM12059
USP2	AC115117.1	PAFAH2
ATP10B	PDIA5	AP4B1
BRI3	USP4	PPP1R1B
RBM3	AVPR1A	ARHGAP20
FAM229B	LITAF	SMIM11
GM48583	OPA3	RPTOROS
NRAP	DDAH1	A430088P11RIK
STK35	LMAN2L	DIS3L2
F3	ENC1	RNF208
CBR2	PISD-PS2	PPARG
GM10052	MAN2B1	GM14296
MYB	MTHFSL	GM15542
NANOS1	C130046K22RIK	4933424G05RIK
LONRF2	CTHRC1	GM19522
GM6969	1810006J02RIK	ANLN
STRIP2	CAMP	EFHD1
DTNA	REEP2	CROCC2
PIK3IP1	CLEC4G	HRH1
GLUL	SLC6A4	CPM
IGKV10-96	ARRB1	EFCAB12
GM11274	PKM	GM15889
PRSS35	SUGP2	NECTIN4
PRELID2	METRNL	MYO15
BHLHE40	DNAJC17	ARPIN
JAM3	ATP6AP1	BUD31
CEP85	CDKN1A	GM47283
ATCAYOS	ARRB2	GM15697
RGS16	CST8
ORC3	B230322F03RIK
ART1	GM16046
TFF2	NCF1
PRDX6	PILRB2
PER2	CHID1
CCBE1	BRD9
TTC19	RPL36AL
SIK1	CAPN2
9230112J17RIK	VWF
USP13	RGL1
PDE4DIP	GALNT10
ATP5B	MIRT1
FAM76A	GRIPAP1
FDX1	MARCO
CYP11A1	CCNJL
MLIP	CYP26B1
GM10110	DAXX
KLF9	PARVB
KCNIP2	ADPGK
HRC	S100A7A
VEGFD	PFKP
GM48747	AI839979
CHST9	BIN3
