# Supplementary material for: Quantification of circadian rhythms in mammalian lung tissue snapshot data
Source: Sci Rep. 2024 Jul 14;14:16238. doi: 10.1038/s41598-024-66694-7 (PMC11247089; doi:10.1038/s41598-024-66694-7)
Supplement: Supplementary file 3 — Supplementary Information 3. [file 41598_2024_66694_MOESM3_ESM.csv]

0h	12h	6h
PER3	PRAG1	CRY1
HERPUD1	CHID1	RORC
TEF	G3BP1	CAPN2
WFDC12	BLOC1S5	CACNA1D
PER1	4932441J04RIK	DHX35
TEX11	CCNJL	PLEKHA6
TAL2	SCD1	HSD11B1
CIPC	AVPR1A	ST6GALNAC3
EPHX1	GPRIN3	SLC39A3
WIPF3	ELN	MAML3
ECI2	LEO1	ACOXL
UBE2Q1	TMEM171	PCID2
TSPAN4	GM48878	VEGFD
TRIM24	CLOCK	CCDC166
LPIN2	AHCYL2	ZFP354A
GM27028	FAM124B	ALMS1-PS2
HLF	CXCL5	SOX7
ZFP385B	MED24	GRIA1
CPEB1	STX6	AKR1C14
ANKRD12	SPON2	TCF21
AA986860	SNX30	DEDD
SUZ12	1200007C13RIK	KHDRBS1
LIMA1	NPAS2	APLF
KLF9	4930405A21RIK	DDX39B
KAZN	SLC30A6	BC048403
NANOS1	MFSD4B3-PS	CNTN1
PFKFB3	CAR2	USE1
MAPK12	MREG	GSTA3
GM17971	PPP1R3C	SLC29A1
GM10343	INSYN1	GASK1B
RNASEH2B	NFIL3	9930014A18RIK
FAM76A	ADAM17	PCDHB8
SORD	SYT17	HS3ST1
RORA	DUT	OFD1
RGCC	1190007I07RIK	GM8013
CLN6	RAB27B	SLC35A3
ZBTB10	IKZF4	ABCD4
GRAMD2	UTP18	SCUBE2
ERLIN1	SMYD5	LCLAT1
WEE1	AAGAB	GM4956
LONRF1	GM2115	SCN3A
TENT5B	RADIL	FMO1
NTM	GM49785	STAC
PI4K2B	ARNTL	JADE3
CERS3	SPAAR	RHOT1
GPR155	UXS1	CES2G
GM38192	TMEM106A	FILIP1
MBNL2	4933415A04RIK	PYCR1
ZBTB7A	CPSF3	FAM189A1
COQ10B	CREB3L1	SSC5D
NR1D2	AC154328.1	EPHA1
RAP1GAP	GM47676	NACC2
ADRB2	TXNRD2	RAMP2
TOB2	MTHFD1	NPTX1
TBC1D10A	IL18R1	FAIM2
ACTN1	FAM189A2	LAMA4
SESN2	DIPK1A	FGFR4
ALAS1	DPY19L3	NDST1
KLF10	SDF2L1	ATP1A2
MKRN2	TOP1MT	FGFR2
MBD1	MYO1E	POSTN
PLEKHA8	FOXS1	TCAF2
SLC31A1	TINAG	GSTP3
PCDH20	AZIN1	CDH6
EPOP	GM5075	KANK4
FKBP5	PRDX2	WFDC8
GM32857	SLC26A9	PSKH1
MACO1	VPS36	BC052040
HMGA1B	LPCAT3	POMT2
TNKS1BP1	PLAU	PRDX6
GM49327	SPRR1A	MYLK
DUSP7	PDIA4	COL8A1
TSC22D3	DCPS	NINL
D7BWG0826E	POLE4	TAFA1
SORBS3	ALKBH7	GABRA4
OLFR920	CTTNBP2	MYORG
GM48529	SPATA5	SCD2
GM6652	ELMO2	WFDC6B
BHLHE40	RBM43	NHS
GM10309	CLUH	TIMP1
PIP4P1	NADK2	GM16477
AC125059.3	ACSL5	MLLT3
FKBP1B	HMBS	LONRF3
RGMB	WDR91	GM3435
INPP5K	KLHL13	CES1G
BCKDHA	GUSB	GLT8D2
MEGF6	TMEM140	U2AF2
GPBP1L1	SOX4	ZFP623
CCN2	IPO11	MCOLN1
PRMT8	GM7666	MIR3092
RALGAPA2	LARP1	SERPING1
STX3	MIF4GD	ADGRA3
GM27252	GATB	ADCY8
CABLES1	ADM	PRRT4
SIK1	BZW2	ALMS1-PS1
CDIPT	ATOH8	CHAF1B
DBP	MAGT1	GM7816
GM13669	PNRC1	ZFP647
GM10642	PIGV	PHYKPL
STBD1	OLFR1342	JUN
		GNAO1
		ADAMTSL5
		ANKRD63
		APBA2
		GGACT
		GIMAP1OS
		TGM2
		GM8355
		FHL1
		APH1B
		EDNRA
		SPRED2
		THBD
		VTN
		TBX5
		SERP1
		SNRPC
		RBM46
		PDGFRA
		KCNQ5
		PCYT1A
		NECAP2
		RHOJ
		LAMB1
		TRERF1
		MAPT
		DLL4
		RFX5
		YAP1
		PLXND1
		SLC9A3R2
		CSTAD
		HEYL
		LGALSL
		ZFP248
		DBT
		GNA11
		GM15459
		ADAMTS8
		LOXL1
		BCAR3
		HYAL1
		EPHX3
		RGS6
		SERPINA3N
		CACNG7
		IL12A
		COL27A1
		GM43375
		FOXL1
		DVL2
		MFSD11
		SYTL3
		ADGRA2
		CLN5
		KCNS3
		MAP3K20
		TBX4
		CDKN1C
		DMWD
		METTL24
		BAX
		PLPP3
		GM16062
		GPR4
		HSPA8
		LRFN3
		SLC13A4
		ART4
		IVD
		PCDH18
		PTPRS
		INPP5A
		ZFP97
		SWAP70
		SLC25A29
		NLN
		GM10275
		TBX2
		RAB40C
		MPZL3
		CDCA4
		KCNK3
		1700112D23RIK
		TPRA1
		EIF3E
		A130051J06RIK
		PDE4A
		VCAM1
		SCAMP3
		BC034090
		MYZAP
		PDGFRB
		CDIP1
		MT-RNR2
		ARL6IP1
		ARHGEF40
		LARP1B
		TBX3
		GM22897
		FBH1
		ELOVL1
		ABLIM2
		FXR2
		EPSTI1
		ELFN1
		LPCAT1
		HPGDS
		PPP2R3C
		ATP1B2
		COL13A1
		CES1D
		FOCAD
		3110082I17RIK
		KIF14
		IMPA2
		MS4A2
		TCN2
		RTP3
		CMTM3
		RPS13-PS2
		GMEB1
		PKNOX2
		SLC38A5
		SLC2A10
		S100G
		NAT8F5
		SMURF2
		DERA
		SV2C
		CORO2B
		MFGE8
		EZR
		SH3KBP1
		GPX3
		CNN3
		SLC3A2
		SOWAHC
		GM49768
		CPT1C
		GM9845
		GM37192
		PLOD1
		SMPDL3A
		CAR4
		TFRC
		PAIP2B
		SPECC1L
		GM17354
		CXXC1
		TSPYL3
		GHR
		2410131K14RIK
		MIR145A
		RTN4RL1
		GM42639
		ZSCAN22
		GM49463
		NICN1
		ECM2
		CYP2D22
		4833412C05RIK
		SGIP1
		CASP4
		EPHB6
		ADARB1
		TAF1B
		S1PR3
		COX7A2L
		PCIF1
		5930430L01RIK
		TRIM66
		C1RL
		NIPAL3
		4930542D17RIK
		TMEM203
		HSP25-PS1
		CHIC2
		SHISA2
		ZFP60
		JUP
		AGMO
		RTL8A
		SMAD7
		LOXL3
		HS1BP3
		AMD2
		PLK2
		MET
		SLC9A9
		AMPH
		WWP2
		SH3GL3
		FAAP100
		PCDH1
		PPM1B
		GM10729
		ADRB3
		PDZK1
		LRRC17
		AMOTL1
		GM47096
		IFI203-PS
		IFIT1BL1
		SLC38A4
		PCED1A
		CREM
		GM20075
		SOX18
		PDP1
		RAVER2
		GM26808
		GLMP
		CALHM6
		COL5A1
		ZFP532
		SERPINE2
		PGPEP1L
		CYTH3
		NTN3
		APOL7A
		ANAPC16
		PRELID1
		DDHD2
		NAA80
		FASTKD3
		BC043934
		DDX4
		PDCD4
		SLC19A1
		COLEC12
		NXPE1-PS
		REM2
		YPEL1
		PMVK
		DPEP1
		ARHGAP24
		GM48662
		GCA
		TSPAN9
		DHX40
		ID3
		FLVCR2
		ZFP9
		GNL3
		PARD3
		GM830
		TPT1-PS3
		C7
		SLC4A7
		RP2
		GM33370
		ETV1
		CACNB2
		VPS4A
		GM19046
		TADA3
		4930589O11RIK
		SCAMP1
		CDC42SE2
		CARMIL1
		PUSL1
		TMEM136
		GM15542
		PRELP
		GM44190
		PTPDC1
		HOXB2
		CHST1
		FAM171A1
		GFRA2
		CUL1
		PPP2R5D
		PANK4
		2310015A10RIK
		ADAM12
		HOOK1
		ZFP28
		FANCB
		RECK
		FAM126A
		GM32219
		PTP4A1
		CCDC122
		ZFP58
		SCUBE3
		GM19522
		ANGPT1
		GM9493
		GM1821
		SLC27A3
		PTCH1
		PCYOX1
		ITGA8
		FANCC
		HEY2
		STARD13
		PLXDC1
		PTPRK
		RPL10-PS3
		FAM107B
		AGTR1A
		HOXB4
		LBH
		RGL1
		TNFSF9
		GM19461
		AC126944.1
		4933431E20RIK
		KANSL1L
		RPS6KA5
		GTPBP3
		ERGIC1
		CRISPLD2
		GM43951
		RASL12
		SOD3
		THSD1
		MRPL49
		MYCT1
		WSB1
		ZDHHC8
		PCOLCE2
		RPS6-PS4
		GM44087
		GM42688
		4933412E12RIK
		VNN1
		EFCC1
		CDH2
		NR2F2
		R74862
		GM10076
		TMEM242
		CCDC15
		NUP85
		MPP5
		PPM1J
		GUCY1B1
		AA474408
		P3H3
		TUBGCP2
		PRDM9
		CXCL10
		IL4I1
		CHST2
		GM36569
		HOXB5
		SNRNP25
		RPRD1B
		DUSP4
		TM4SF5
		9130213A22RIK
		DPYSL5
		SEC16B
		FNDC10
		ABRAXAS2
		AC122252.3
		MAMDC2
		AU015791
		CASKIN1
		MFSD9
		COL6A3
		ANO9
		ST6GALNAC5
		MIR8091
		PSME1
		ZFP414
		SAMD1
		CLIP3
		ABCB7
		AHSA2
		ADAMTS12
		MMP11
		MEG3
		PTK7
		GM33195
		MFSD3
		TMEM119
		SNX10
		NIPAL1
		FREM1
		SDC2
		FUT4
		NEFH
		PCDHB16
		LSM2
		NCK2
		ZKSCAN1
		TBL2
		4931428F04RIK
		GM6472
		BCAN
		KLC1
		KCNA2
		ENG
		6430573P05RIK
		SYT11
		ZFP180
		CDC42EP1
		ERMAP
		D030047H15RIK
		USP53
		ADH1
		NDUFA4L2
		RAB3C
