# Supplementary material for: Quantification of circadian rhythms in mammalian lung tissue snapshot data
Source: Sci Rep. 2024 Jul 14;14:16238. doi: 10.1038/s41598-024-66694-7 (PMC11247089; doi:10.1038/s41598-024-66694-7)
Supplement: Supplementary file 4 — Supplementary Information 4. [file 41598_2024_66694_MOESM4_ESM.csv]

0h	12h	6h
PER3	NUDT19	KBTBD3
HLF	PROSER2	ENSPANG00000024359
CDKL1	ST3GAL6	MCTP1
ENPP6	TM4SF1	TMCO4
SEC14L1	ENSPANG00000025476	ARL4D
FAM120B	TFB1M	RAPGEF3
TEF	TMEM138	TRAPPC6A
ZNF620	SCGB3A2	APRT
ZC3H12B	ACOT9	ENSPANG00000022200
HSPB8	AGR3	FAM49B
SYBU	TRIP4	SLC3A2
PIK3IP1	TRPM6	ENSPANG00000023697
CEMIP	FAM83B	KIAA0141
C16orf62	FAAH2	UBA2
CYB5D2	ENSPANG00000020179	MFSD12
ENSPANG00000000498	STRBP	ENSPANG00000008338
ENSPANG00000020256	XG	DALRD3
ENSPANG00000010712	ENSPANG00000021578	HYAL3
ENSPANG00000012833	ZNF85	ZMYND15
KLF9	ERICH2	UCHL5
PXDNL	ENSPANG00000004405	MCOLN1
AKR1E2	DUSP19	NIPSNAP3A
ISM1	FOXA1	ENSPANG00000012546
ENSPANG00000005561	ENSPANG00000013610	GPAT4
ADH1B	MPZL2	FAM96B
TESK2	ENSPANG00000025110	NELFE
CYP1A1	SAMD13	WNK4
CHST11	BTG4	F3
ZFAND2A	COL8A1	NDUFS1
MAGEH1	ENSPANG00000017832	UBLCP1
PDZK1	FAM3B	C1QTNF1
DYNC1I1	ENSPANG00000004498	TESK1
ENSPANG00000012136	ENSPANG00000007110	RNF26
LRRN3	INTS10	PACSIN2
CIB2	BTC	SYTL2
ADGRA1	ENSPANG00000004543	DLAT
PFKFB3	FREM2	METAP1
CIPC	CDKN2C	MKS1
TSLP	ENSPANG00000005029	EAF2
ENSPANG00000009754	GALNT3	PKP3
TMIGD3	ENSPANG00000005091	DPM3
ATP9B	NUF2	PREB
ENSPANG00000022675	uc_338	CA11
LRP8	ENSPANG00000025869	ENSPANG00000010767
NR1D1	ANXA1	NSMCE3
DKK3	MRPS6	ADAMTSL2
SNCAIP	METTL8	POMT2
KCNK17	DNAAF2	POLL
TAC1	TEX26	SLC26A6
HBG2	LYRM2	ABHD16A
ASAP1	LRP11	CUL1
ENSPANG00000021279	AK9	HDDC3
NCSTN	ENSPANG00000025355	IRF5
SLC24A3	ENSPANG00000016626	OGDH
FBXL7	OAT	CPAMD8
SLFN13	TMTC4	ENSPANG00000020477
ENSPANG00000023841	TRIM24	ABCC8
HSD17B2	TXNL4B	GTF2F2
ACER2	ARSJ	FSBP
NOP14	ENSPANG00000013425	DERL3
ENSPANG00000016684	ANP32B	ZCCHC3
STRADA	ENSPANG00000006107	PKN3
TMX2	ENSPANG00000006001	PBXIP1
SNTB2	TMEM139	FAM50A
CLP1	ENSPANG00000024690	TMEM25
GPR161	ITGB8	PQLC2
IGF1	TMEM38B	NIT1
MTHFD1L	NSUN7	SNX8
ENSPANG00000027965	NPAS2	HINFP
GLP1R	AADAC	ZFAND5
ENSPANG00000004990	CCL20	RHOBTB2
BRAP	RPS8	ENSPANG00000005241
STAB2	GMPS	HIST1H2BD
ENSPANG00000025562	NUDT7	SNRPA1
DBP	KIF20A	VPS37C
CRB1	MARCO	MED16
TIAM1	LARP7	FBXL6
MSRB2	CAT	METTL21A
ENSPANG00000022426	NMT2	CAPN10
AP5S1	RMDN2	FAM160A2
CDYL2	ENSPANG00000012946	H2BFS
SIMC1	APOPT1	SSBP3
ENSPANG00000023362	PIPOX	COMP
EWSR1	TMSB4X	ARSA
SULT1C4	ENSPANG00000010051	MAFK
POLR1A	PDIA6	MRPS12
CNRIP1	CP	P3H1
QRICH1	ENSPANG00000025116	SYS1
CLEC12B	GLIS3	MAP1S
ADIPOR2	ENSPANG00000009959	C16orf71
S1PR1	WDR19	ENSPANG00000015039
ARMCX4	ENSPANG00000016813	METTL9
ADAMTSL1	ARNTL	ENSPANG00000024188
PLPP4	CDC25C	PLOD3
HIPK2	EFCAB2	ENSPANG00000021239
RNF34	MTHFS	ODF2
PCDHB6	STX19	TMEM203
FAM13A	NOV	NUPL2
LPIN1	PTER	AKAP8L
TPCN1	CARMIL1	SIDT2
		ENSPANG00000013395
		AAAS
		ZCCHC4
		DNAJC25
		ENSPANG00000021336
		MUL1
		WDR90
		TOM1
		PLD2
		GPN2
		C4BPB
		CHURC1
		GPC1
		DHRS3
		RNF44
		TBCC
		GPR82
		METTL6
		KIAA2013
		NUDT22
		COL7A1
		DCST2
		DCAF15
		B4GALT3
		CCDC189
		ZNF446
		TIPRL
		MLLT1
		NEU1
		PDDC1
		ISG20
		ACAA1
		ABCA3
		PUSL1
		RPS19BP1
		RNF40
		ZSCAN21
		TMEM50B
		ENSPANG00000019964
		PEX6
		RABEP2
		ENSPANG00000004957
		RCCD1
		LIN37
		SLC12A8
		NOC2L
		ZNF133
		ROBO3
		AUP1
		MICU2
		FLYWCH2
		TRMT11
		RNMT
		ABHD15
		DDX39B
		CCDC57
		ENSPANG00000023591
		PSMG3
		VAV2
		ZNF880
		FADS3
		CUL7
		PLEKHB2
		DNTTIP2
		DDX10
		DCHS1
		CDIPT
		DEDD2
		SDF4
		HIRIP3
		IMPA1
		SNX15
		BRMS1
		ANAPC7
		BAG3
		TBC1D13
		ENSPANG00000026336
		BCS1L
		CDK2AP2
		ENSPANG00000020872
		PEX12
		RANBP9
		REM1
		FAM53A
		ENSPANG00000010759
		ENSPANG00000025485
		FBXO32
		FZR1
		TNFRSF6B
		BMP1
		IMP4
		POLR3E
		PDXK
		ERAL1
		SEPT2
		TAZ
		VWA1
		NSRP1
		CCT2
		AURKAIP1
		PLA2G6
		KIAA0196
		NRBP2
		SH2B1
		EIF2S2
		CC2D1B
		ENSPANG00000002092
		PPP1R12C
		CAMK2D
		TOP2B
		CD82
		PIDD1
		TBRG4
		NLK
		C7orf50
		SPSB3
		NAGLU
		ZSWIM8
		ENSPANG00000022022
		FOXRED1
		ALG3
		CLPTM1L
		FAM3A
		ZNF444
		BTBD6
		TANGO2
		KLC4
		CIB1
		NAA10
		C1QTNF5
		SLC27A5
		ABCB8
		ZBTB44
		POLRMT
		NRBP1
		NUPR1
		DUSP3
		ASL
		TMEM192
		SPSB1
		GPD2
		STK11IP
		PHTF2
		LFNG
		TMEM8A
		CNTROB
		FKBP14
		GALK1
		RAB11FIP3
		MAPK9
		LIMS2
		PHYKPL
		LZTR1
		SUPT5H
		STXBP3
		BAP1
		SNX24
		SEMA6C
		WDR13
		ATAD1
		HDAC2
		ENSPANG00000006848
		SPPL2B
		ENSPANG00000017813
		USP20
		GAA
		PPP2R3B
		OVGP1
		PACSIN3
		NTMT1
		DDAH2
		TPST1
		CDK16
		RRP9
		RUSC2
		ZDHHC8
		FUZ
		B4GALT4
		CDC42EP1
		CALCOCO1
		MEGF9
		MYH14
		CDH11
		ENSPANG00000011155
		RAB2A
		UBXN1
		JRKL
		GNPTG
		SPOCK2
		NT5C3A
		KLHL28
		SDC3
		GFM1
		KIAA0556
		LOXL1
		RILPL1
		ZFYVE27
		NCAPH2
		SLC25A28
		EIF4EBP1
		EVA1C
		EXOC2
		ABHD14B
		HSDL1
		ZNF579
		REXO1
		MBD1
		C11orf57
		CHCHD5
		SLC43A1
		LACTB2
		LMBR1L
		ALCAM
		ZFAND2B
		OGFOD2
		IMP3
		ENSPANG00000008183
		NUMBL
		FOPNL
		SBF1
		SQSTM1
		TRUB2
		FRMD4A
		CCDC12
		HYAL2
		ENSPANG00000006359
		RFESD
		TBL3
		CARHSP1
		ENSPANG00000026228
		PIGQ
		HSF4
		BAG6
		SMG9
		SEC61B
		PIH1D1
		MPST
		ZFPL1
		GEMIN4
		IDUA
		CLPP
		TLE2
		COMMD5
		AP5Z1
		GPS2
		BATF2
		CMTR2
		UBIAD1
		DUSP14
		DOK1
		ITPA
		RNF181
		WDR45
		COG1
		RXRB
		SLC35C2
		RBM14
		ULK1
		USP36
		VARS2
		C1QA
		IFT172
		CCDC22
		SHMT2
		UFSP1
		ZNF521
		ENSPANG00000024798
		MOB4
		IARS2
		ZNF512
		LATS1
		ATF6B
		COQ8B
		FANCA
		TMEM160
		PLAT
		MOSPD3
		FAM198B
		ENSPANG00000006296
		TMEM175
		CXorf56
		ZBTB48
		ZDHHC1
		SSNA1
		FAM98B
		ENSPANG00000003350
		EFEMP2
		CRB3
		SLC39A6
		CCDC159
		RCE1
		PRKAG2
		NAGPA
		RABL6
		PPARD
		C14orf80
		PLCD3
		LMF2
		DDIT3
		CDC37
		PKD1
		FANCL
		RBM45
		NOSIP
		PRPF6
		KAT2B
		WDR12
		SLC35C1
		SYMPK
		ADD3
		ENSPANG00000023069
		MARCH2
		ENSPANG00000005948
		NAIF1
		CDK10
		PLPP2
		ENSPANG00000006885
		PICK1
		ATG9A
		ENSPANG00000019578
		ENSPANG00000009679
		ANAPC2
		ACOT8
		TIMM17B
		LDLRAD4
		CD320
		DNTTIP1
		FAH
		PLEKHM2
		ACADVL
		MRPS26
		RAB24
		GRAMD1A
		AMBRA1
		ECSIT
		SGF29
		ENSPANG00000024408
		ITM2A
		TMEM51
		WBP1
		DNAJB12
		TRIM28
		IPO13
		MYO18A
		CDR2L
		MXI1
		RAB22A
		TRMT5
		GTF2H4
		EFNA4
		LMTK2
		ZNF362
		MACC1
		INTS3
		ZNF142
		ZNF146
		MOSPD1
		FLAD1
		FGFR1
		COMT
		ENSPANG00000021653
		ENPP1
		VPS51
		IGSF8
		H1FX
		VTA1
		PGLS
		ENSPANG00000005274
		NOS3
		DUS1L
		THEM6
		SCAND1
		RDH13
		C1QC
		OSGIN1
		NAPRT
		DAB2IP
		MARC2
		ARFGAP1
		TTC21B
		ENKD1
		MVB12A
		ACD
		LETM1
		RHOT2
		ENSPANG00000019360
		R3HCC1
		SMC5
		PPP2R5B
		CCDC88A
		BLOC1S6
		RIC8A
		POLR2M
		CNBD2
		TREX2
		ATG4B
		PNPLA6
		MAD2L2
		MRPL38
		FAM120AOS
		EIF2AK1
		PPP1R10
		CYHR1
		COQ6
		ENSPANG00000014052
		TMEM259
		HPGDS
		DDX56
		PMVK
		CDC27
		NOP58
		TMC4
		ENSPANG00000006303
		ENSPANG00000024618
		TPPP3
		MEN1
		SLC25A24
		ZHX1
		PPP5C
		LRRC75B
		METTL22
		ENSPANG00000010908
		ENSPANG00000004887
		SCAP
		ACPP
		ENSPANG00000013525
		MTO1
		HECTD3
		ENSPANG00000015799
		TRIM41
		USP16
		ZNF862
		DPH5
		NR1H2
		ENSPANG00000028448
		ENSPANG00000026173
		PLAA
		ZSWIM3
		HID1
		TMEM115
		KRI1
		CSNK1G2
		ZNF502
		MAPK7
		ATG101
		BSDC1
		PPHLN1
		ABTB1
		CHAF1A
		ENSPANG00000017808
		SMC3
		IFT52
		MFSD5
		RNASEH2C
		PPOX
		HIST1H1C
		C11orf68
		ENSPANG00000026225
		ENSPANG00000020635
		FEN1
		RNF25
		PES1
		ENSPANG00000017160
		ENSPANG00000003562
		ENSPANG00000014329
		GIT1
		MTX1
		MIB2
		EGLN2
		GSK3B
		TRADD
		LRRC40
		ENSPANG00000011352
		ENPP5
		WRAP53
		TMEM62
		VPS16
		PHKG2
		PIGY
		LZIC
		NUCB1
		PDSS1
		ENSPANG00000016271
		ZNF639
		C6orf47
		ZNF688
		ENSPANG00000027653
		DRG2
		ABL1
		COPG2
		MTPAP
		ATG3
		HPS1
		C11orf84
		HYI
		ARMT1
		ZER1
		NCLN
		PLXNB2
		IBTK
		COQ8A
		CACNA1H
		CDKL2
		N4BP2
		LCAT
		KRBA1
		SCO2
		ENSPANG00000011781
		CCT6A
		SH3BGRL
		TUSC2
		ELP3
		INPPL1
		PTP4A2
		RBM8A
		SNF8
		C9orf142
		DGAT1
		LRRC8A
		C12orf49
		PIM2
		LRIG1
		ENSPANG00000007241
		PLEKHM1
		PPP6R1
		E4F1
		NEIL1
		PC
		STRN4
		YIPF2
		KATNB1
		ENSPANG00000006009
		ZNF513
		RPS6KB2
		HIF3A
		COQ10B
		TFEB
		TSR3
		HAUS8
		ENSPANG00000018658
		RPL13
		ORMDL1
		SMARCA4
		ZBTB45
		IFIT5
		ARFIP1
		EIF2B4
		PPP1CC
		LMF1
		ENSPANG00000012591
		STK39
		MTA1
		NECTIN2
		ENSPANG00000020259
		ALG12
		DHX30
		GPKOW
		IFT88
		TMC6
		CUL3
		HGS
		CCDC124
		ZNF850
		GTPBP1
		ENSPANG00000019409
		ZNF283
		PHPT1
		CNOT3
		SSSCA1
		CAMKK1
		ATP5S
		RAD9A
		MED9
		ENSPANG00000019011
		BIN3
		CACTIN
		NAPA
		ZCCHC10
		CD81
		DLD
		HRCT1
		NARFL
		CHMP1A
		MAP4K2
		KCTD21
		TSC2
		ALKBH2
		CAMTA2
		OGFRL1
		C2CD2L
		ADPRHL2
		DNAJC18
		PPP2CA
		DYRK1B
		RRAS
		CIC
		NR2F6
		ENSPANG00000010065
		CLIC3
		RFXANK
		MED7
		TRIP6
		UPRT
		HSF1
		HOPX
		IPO4
		CDK9
		ABCE1
		HACE1
		SMARCAD1
		FDXR
		CHCHD1
		MS4A2
		ARL1
		FAM207A
		EDC4
		NABP2
		STX4
		LRRC45
		OSBPL1A
		PSRC1
		RNF11
		KLHDC4
		ARL14EP
		DPP9
		USP21
		RHOB
		TAF6
		DPM2
		GNL1
		ENSPANG00000005576
		ENSPANG00000017187
		VPS9D1
		BCAT2
		NLN
		PALM
		ZNF627
		GTF2F1
		NFKBIE
		TIMM44
		THUMPD3
		R3HDM4
		ENSPANG00000020603
		CRTC1
		MIGA2
		ENSPANG00000012597
		ENSPANG00000003111
		ADAM15
		MVD
		AP1G2
		TAB3
		MARCH9
		MRNIP
		CLPTM1
		VPS18
		PMM1
		ZCCHC7
		ENSPANG00000003892
		USF2
		FKBPL
		NQO1
		UFL1
		LRP5
		NUP133
		FXYD1
		KIF22
		OGFOD3
		SKIV2L
		ZNF219
		MTM1
		SH3BP2
		PHF23
		VOPP1
		TRMT10C
		SPG7
		IRX3
		ENSPANG00000019720
		MAP3K14
		ABCC5
		PLCD1
		TUBGCP6
		CORO1B
		PPP1R37
		VAC14
		REC8
		DPF2
		DCLRE1A
		CDC37L1
		GIN1
		ARHGAP35
		ENSPANG00000022575
		KEAP1
		PSMD5
		RPS6KA5
		CUEDC2
		DNAJC21
		CPT1B
		APEH
		ADIRF
		ZBTB7B
		TCP1
		SH3GL1
		DNAJC10
		MAP3K10
		TCAIM
		C19orf70
		CCDC71
		DARS
		COL16A1
		MAFF
		CA4
		FAM98C
		COX7A1
		DDX49
		THBD
		FAAH
		RPS6KA4
		OST4
		ENSPANG00000010431
		TAF1C
		REPIN1
		ANO7
		PKN1
		STK25
		HPS6
		NTHL1
		CCDC94
		TCF25
		RPS9
		ENSPANG00000023701
		CCDC106
		AAMP
		RBM43
		SCAMP4
		MAN2C1
		FANCG
		PEX16
		FPGS
		GPRIN2
		DAGLB
		NOB1
		USP19
		PANK4
		TRIM3
		RPP21
		MMRN2
		PAQR7
		ZC3H15
		C14orf28
		UBTF
		PISD
		ENSPANG00000008881
		PUS1
		IFI6
		SSR4
		RAC3
		SLC25A39
		ENSPANG00000020451
		LDB1
		FCHO1
		UHMK1
		XAB2
		ACAD8
		C9orf72
		EIF2A
		TXNRD2
		RBM4
		TMEM161A
		MUS81
		YIPF3
		LONP1
		PPP6R2
		TADA2B
		HDAC10
		ACCS
		TTLL12
		GPSM1
		GADD45B
		SLC39A8
		GNPDA2
		NACC1
		SNAPC4
		THBS3
		ENSPANG00000016381
		LMAN2
		OSBPL5
		BROX
		BPGM
		RNASEH2A
		SUMO4
		HSD17B10
		SNAPC2
		AGPAT1
		FBXW5
		SLC22A18
		ENSPANG00000022732
		RNF220
		KXD1
		SNX10
		HPN
		ENSPANG00000010890
		MFAP2
		PPP3CB
		CDH16
		ESF1
		DAPK3
		YIF1A
		MROH1
		ELOF1
		DDX41
		GAS6
		TCOF1
		TRMT1
		TBC1D16
		U2AF2
		ENSPANG00000020735
		CPSF1
		PIGO
		RIOK2
		MAPK6
		OBSL1
		FASTK
		BSG
		TNS2
		CLCN7
		SF3A2
		FAM102A
		ASMTL
		ELMO3
		GCSAML
		PPP1R35
		ENSPANG00000008539
		DLGAP4
		ENSPANG00000014876
		ARHGEF11
		DECR2
		DMWD
		ARL15
		MCF2L
		SURF6
		ZNF430
		ADRM1
		RHOD
		CARD10
		IER5
		CTNNB1
		GMPPA
		SIPA1
		DMAP1
		CLASRP
		LUZP6
		ANKMY2
		NAT6
		RCHY1
		ENSPANG00000020022
		D2HGDH
		POC5
		ENSPANG00000004523
		STRN3
		MYO5A
		PQBP1
		TM2D1
		CEP63
		MUTYH
		P2RX7
		POLR3K
		MSANTD4
		GNB2
		MYADM
		ST14
		DENND1B
		PGS1
		SMIM15
		DPY19L1
		RRBP1
		SH3BP5L
		BCR
		RUVBL2
		IRF7
		TRMT2A
		CNPPD1
		TMEM129
		BRI3
		APBB3
		CYTH2
		SLC43A2
		GUCY1A3
		PPP4C
		CCDC7
		TPCN2
		PTPN23
		SHANK3
		ITGB4
		CLPX
		GPAA1
		ING1
		KIF5B
		LENG1
		LAMTOR4
		COMMD4
		POLR3B
		CSNK1G3
		CCDC9
		GOLT1B
		DLG1
		MPP5
		RFX2
		HRH4
		FLII
		C2orf54
		SLC39A5
		RRAD
		ENSPANG00000009961
		CDC42
		SLC2A4RG
		ACADSB
		ANKS3
		MAP3K6
		PPP2R3C
		MRPL41
		CLDN15
		CNIH1
		DCAF11
		SCFD1
		TMEM126B
		C20orf194
		FAM160B2
		RNF139
		SCARB1
		DOLPP1
		FADD
		SCLY
		ENSPANG00000009082
		CHST12
		LAMTOR2
		MGAT4B
		PCDH17
		STK36
		POLR2I
		ACSF3
		CCPG1
		PRRC2A
		ENSPANG00000016350
		SRC
		NFKBIL1
		RGS11
		EPB41L4B
		SRFBP1
		BCKDK
		CARMIL2
		PLEKHA4
		PPDPF
		ENSPANG00000017455
		RB1
		ARHGDIA
		WDTC1
		RRP15
		LSM6
		LGALS3BP
		CUL2
		ZNF675
		TMEM267
		MT2A
		OPA3
		CDC42SE2
		ATG4D
		TMED1
		GRTP1
		SART1
		ZNF358
		DPH1
		PIBF1
		SUDS3
		ALAD
		LSR
		RNF123
		TNK1
		NPDC1
		KIF17
		NOTUM
		FRRS1
		EXTL2
		IRF3
		DVL2
		PCED1A
		ABCA7
		ENSPANG00000017692
		LRCH4
		ACBD4
		ESRRA
		METRNL
		GPR137
		ABCA2
		RRNAD1
		RAB15
		B3GAT3
		FCHSD1
		FAM188B
		PHAX
		ZNF598
		ZNF701
		NAT9
		TECPR1
		DEAF1
		MED25
		ENSPANG00000017642
		GALNT7
		SLCO3A1
		PARP10
		NAGK
		ENSPANG00000008072
		CPSF3L
		NCKAP1
		ENSPANG00000009673
		ENSPANG00000020762
		PLEKHH3
		ABHD17B
		PPA2
		PLLP
		CCDC102A
		ENSPANG00000004278
		MRPL36
		ARL8B
		BIK
		NELFB
		ENSPANG00000018813
		TYK2
		NUDT8
		DDX27
		NEDD1
		NNT
		GRK2
		AKT1
		ENSPANG00000024734
		EFS
		MPP7
		PRSS8
		UBE2J2
		LAMA5
		YPEL3
		SELENOO
		TP53I13
		C19orf33
		RAD21
		SAP30BP
		THOC6
		RBM15B
		LIAS
		ENSPANG00000020993
		HNRNPR
		MED4
		GCN1
		TIPIN
		HAUS7
		ENSPANG00000024101
		RBM10
		PGGHG
		LRRC41
		SSR1
		BCL6
		SCAF1
		PPM1G
		PLEKHO1
		TWF2
		ENSPANG00000009317
		FUK
		CLYBL
		TJAP1
		SLC25A44
		ANKRD46
		TCEB2
		RAB18
		RNF2
		RXRA
		THAP11
		PDE2A
		TELO2
		KCTD17
		XRCC1
		PON2
		ACTR1B
		RIMKLB
		SHARPIN
		IGFBP2
		TOR2A
		TIGD2
		WDR44
		EEF2
		PNPLA2
		SF3B5
		HDAC11
		G6PD
		C17orf49
		SLC27A1
		COPE
		ENSPANG00000007154
		QTRT1
		SMPD2
		ENSPANG00000015179
		HTRA2
		NCKIPSD
		SRPK1
		FAM134A
		RAB1A
		NCL
		CIR1
		SMPD1
		GLYCTK
		ENSPANG00000005747
		TRIM8
		GOLGA5
		PAIP1
		DRAP1
		SETD1A
		COPS7B
		ARMC7
		ZNF687
		ACTN4
		COQ4
		P4HA1
		FBXL17
		C14orf159
		ENSPANG00000014189
		RARS2
		SENP2
		PCDH1
		NSL1
		CLDN4
		EPN1
		DHX58
		DHPS
		HDLBP
		NADK
		RDX
		EGFL7
		TRIM59
		WDR34
		SLC25A34
		ME2
		LONRF3
		TADA3
		PHRF1
		ZGPAT
		RING1
		CCAR2
		RORC
		CTU2
		PHLDB1
		GORASP1
		DNM2
		FAM193B
		VWA8
		DCAF5
		RND3
		TPRA1
		NEK1
		VPS72
		ABCF3
		SEMA4B
		RPS28
		OCEL1
		TRIM62
		EDNRB
		RHOQ
		SYTL4
		DEPTOR
		EMC8
		UROD
		SRP54
		TIMM9
		CRIP2
		KDM4B
		RRP12
		FAU
		C1orf115
		CHST10
		SIGIRR
		PCIF1
		MAN2A2
		RPS16
		SUCLA2
		AP3M1
		FBXO4
		VPS25
		TMEM255B
		ZNF766
		NAA15
		BRF1
		MRC2
		PCYT2
		RUNDC1
		HEXIM1
		ENSPANG00000014392
		ZNF335
		SCO1
		WNT7B
		ENSPANG00000021183
		ADCK5
		C5AR2
		CLCN2
		TSSC4
		MMS19
		ENSPANG00000014669
		ENSPANG00000006705
		RAB11B
		MOB2
		NME4
		TIMM50
		MDFI
		FBXO11
		SFTPC
		GALNT1
		C14orf169
		YIF1B
		TBC1D17
		TRABD
		PLXNB1
		SLC39A10
		CYB5R3
		CHMP2A
		FAR1
		BTBD1
		NDUFV1
		WDR6
		MATN2
		ASPSCR1
		TSTA3
		FAM189B
		GPR108
		SLC2A8
		PSMC4
		SMPDL3A
		KITLG
		ENSPANG00000006386
		ZNF408
		MMAA
		ST6GALNAC4
		UNC5B
		TNNT1
		ENSPANG00000009239
		DTX2
		MEPCE
		TSEN34
		ENSPANG00000006020
		ENSPANG00000021122
		FAM89B
		ZNF205
		COA4
		LARGE2
		XRCC4
		ENSPANG00000015144
		LRRC59
		ATXN10
		PAQR8
		ARHGEF40
		FASTKD2
		ELF3
		PFKL
		ENSPANG00000023304
		ENSPANG00000006799
		EAF1
		LIG4
		ARRDC2
		RAI1
		PRMT1
		H3F3A
		CCDC88B
		MARS
		PRSS22
		UBAC1
		ENSPANG00000022487
		C12orf57
		TSPAN4
		INTS5
		MOGS
		WDR83OS
		PRR14
		C16orf58
		ENSPANG00000017824
		MICALL2
		RUBCN
		DENND6A
		SMARCA1
		HIRA
		SHOC2
		ULK3
		MANBAL
		KAT8
		TRAV13-1
		ENSPANG00000023818
		HSD17B12
		ENSPANG00000019758
		ARMC10
		MAP7D1
		HS3ST1
		PAOX
		MAPK11
		MED24
		ENSPANG00000012018
		PLEC
		EPHB3
		CLSTN1
		LRWD1
		STIM1
		ATP5D
		PRKACB
		ACP2
		ENSPANG00000020673
		PSMC3
		SEMA4C
		ST6GALNAC6
		AKAP7
		STARD10
		DCLRE1B
		ENSPANG00000016009
		SFTPB
		ARHGAP39
		FAM172A
		UNC45A
		GGA1
		JTB
		ZNF76
		ERF
		GET4
		MRPL4
		JMJD8
		BICDL2
		ARFGAP2
		MRPL44
		INO80E
		NDUFAF3
		ADGRL1
		CCDC28B
		POLR2F
		ANKRD40
		PLXNB3
		ENSPANG00000005604
		BAHD1
		UPF1
		OSBPL7
		MRPL12
		HNMT
		INTS1
		CHERP
		SGTA
		AKAP1
		MBOAT7
		TBCB
		POLR2E
		ATP7A
		ZNF324
		SLC35A2
		ENSPANG00000002671
		LRRC8D
		TMEM102
		BRAT1
		CAND1
		UNK
		POLD2
		NAP1L4
		RRP7A
		INF2
		VEGFB
		TCEA1
		SGSM3
		ROM1
		CHM
		TAB1
		NUMA1
		RHEBL1
		ILKAP
		UBE2Q2
		TLK2
		SLC52A2
		TUBB6
		THOP1
		HYPK
		HDAC5
		PPM1F
		CSF1
		CASK
		RAB17
		PELI3
		DGKD
		PPCDC
		B4GALT7
		ZNF511-PRAP1
		MAGIX
		GPR146
		STUB1
		ENSPANG00000005550
		ENSPANG00000028215
		ETFB
		AGTRAP
		C19orf60
		ANAPC11
		UTP18
		CEP164
		ENSPANG00000006267
		ENSPANG00000009974
		SRBD1
		PAFAH1B2
		IFFO1
		SURF1
		ZNF574
		LINC00998
		TRMT6
		MRPL28
		ARF5
		KLHDC3
		GTDC1
		AARSD1
		IRX1
		SEPT11
		ADCK1
		HNRNPA0
		ENSPANG00000011048
		CD274
		ORC3
		ACIN1
		GINS3
		BTBD2
		FRS3
		ENSPANG00000016358
		STRIP1
		ELL
		WDR74
		STAU2
		ENSPANG00000017993
		EDF1
		SAR1A
		CASKIN2
		GUK1
		PLS1
		MNAT1
		ENSPANG00000003098
		ANKRD28
		DROSHA
		ASPN
		EDEM2
		KLC3
		ACTR2
		DHDH
		ATOH8
		RABEP1
		GPS1
		ENSPANG00000017502
		RNF126
		PAFAH2
		MRPL54
		USE1
		ENSPANG00000012031
		ATF7
		PLBD2
		UBL4A
		POLR3D
		ZBTB17
		MUM1
		DTX4
		ZC3H7B
		CCDC142
		ATG4C
		ANXA9
		MTA3
		UBE3A
		PRKCSH
		PITPNM3
		ENSPANG00000013513
		ENSPANG00000010686
		HAGH
		DDX39A
		SDAD1
		TNPO1
		TAL1
		OTUD5
		DPP7
		ZNF692
		TARBP2
		TMEM141
		GPATCH3
		LPGAT1
		FXR2
		ENSPANG00000025325
		CTNNBL1
		ANKRD37
		TRIM11
		KLF15
		PUF60
		OXSR1
		AGRN
		POLR2B
		ZC3H6
		ATF4
		KIFC2
		IFNAR2
		EIF4G1
		SREK1IP1
		EIF6
		ENSPANG00000009531
		ANKZF1
		PIGT
		ENSPANG00000020074
		BAX
		MTDH
		CRYZL1
		SNX21
		AIP
		PLCB3
		SKIV2L2
		NUBP2
		GCDH
		PRKAG1
		ECI1
		ENSPANG00000021125
		ENSPANG00000007546
		C19orf68
		PIAS4
		NDUFA13
		GPANK1
		CRELD1
		RNH1
		COG4
		ITGAV
		SIK3
		DNAJB2
		TBC1D24
		ENSPANG00000014398
		KIF12
		MKNK2
		C4orf33
		GNPTAB
		G6PC3
		MRPL10
		ENSPANG00000022202
		ADK
		DZIP1L
		SEC16A
		ARID1B
		TTC24
		SH3GLB2
		SCAMP3
		ENSPANG00000013929
		SFTPD
		PCGF1
		USF1
		NUP85
		ENSPANG00000005513
		NCKAP5L
		METRN
		PLXNA2
		WDR18
		MSLN
		TFRC
		HYAL1
		SLC27A3
		GIPC1
		SMC2
		KLHL21
		ENSPANG00000021112
		PELI2
		ZSCAN18
		PDP1
		ENSPANG00000025530
		TRAF2
		DHX29
		NT5C
		CD2AP
		SH3BGRL3
		ATN1
		FAM83H
		RAB10
		PLEKHG3
		ENSPANG00000010974
		CCDC17
		SLC16A3
		MGRN1
		EPS15
		THAP2
		MST1R
		TMEM127
		DNAJB5
		LRRC56
		SLC46A3
		SLC35B2
		GRB10
		TAPBPL
		PTPRU
		TAF1B
		DPM1
		ZC3H18
		SECISBP2L
		DBF4
		SMTN
		ZBTB3
		SLC25A46
		TECTA
		RPP38
		TNIP1
		TAOK2
		ENSPANG00000019354
		FAM35A
		PRELP
		SRRT
		TRAF7
		RAB14
		NDUFS8
		COMMD10
		MVP
		PLS3
		CCNF
		MT1E
		ARMC5
		UBA1
		ENSPANG00000003301
		SPIN1
		KLHL14
		FCER1A
		SLC25A11
		PCMTD1
		ATE1
		RRP1
		KIF7
		PACS2
		PUS7L
		DENND4B
		ACADS
		C12orf29
		MARCH7
		CROCC
		ACAP3
		TTC21A
		PRMT3
		SLC25A29
		DXO
		PRMT5
		ALYREF
		FIG4
		CRTC2
		UBA6
		RPLP1
		PIK3CB
		CENPB
		ENSPANG00000024578
		DAGLA
