# Supplementary material for: Quantification of circadian rhythms in mammalian lung tissue snapshot data
Source: Sci Rep. 2024 Jul 14;14:16238. doi: 10.1038/s41598-024-66694-7 (PMC11247089; doi:10.1038/s41598-024-66694-7)
Supplement: Supplementary file 5 — Supplementary Information 5. [file 41598_2024_66694_MOESM5_ESM.csv]

0h	12h	6h
PER3	NPAS2	GSTA3
HLF	ARNTL	FMO2
TEF	DTX4	RORC
TSPAN4	CCNJL	CRY1
CRY2	GPRIN3	AOC1
MTHFD1L	ADRA1A	ANK
ANGPTL2	HC	IVD
USP2	FAM124B	ALDH1A1
EPHX1	KLHL13	LONRF3
SLC25A33	GLIPR2	FGFR2
PPL	ADAMTS17	PON3
FAM76A	ELN	ARHGAP24
GRAMD2	RAB27B	COLQ
GPR155	DCDC2A	HPGD
SORD	LEO1	SCD2
RNF215	ADM	GSTM7
CCBE1	SLC26A9	SPP1
SLC16A7	PPP1R3C	SPNS2
CTDSPL	DAPK1	ATP6V1C2
CPEB1	MIGA2	FABP5
CIPC	ADAM17	NEBL
ADCY9	AHCYL2	RAB3C
MAPK12	SPON2	TAFA1
PTGIS	IL18R1	GPR137C
WEE1	NFIL3	MIR218-1
HERPUD1	GDPD2	LDHB
NR1D2	AVPR1A	GM20661
ALAS1	LMTK2	APLNR
WWC2	AFAP1L2	SLC29A1
MKNK2	VGLL3	MTURN
GBE1	IKZF4	NID2
RUSC2	CREB3L1	KIFC2
SLC1A5	HTRA3	SCN3A
ATP7B	EMB	GLT8D2
DBP	TJP3	LRIG1
AKAP13	4933415A04RIK	CST8
GPRC5B	TRIM3	GNAO1
FAM13A	ARHGEF28	ADAMTS6
BACE1	ANK3	COL8A1
MAP2K3	MYO1E	PLXND1
ADAP2	MREG
PER2	RHOJ
PER1	FAM189A2
TNXB	SLC16A10
ARHGEF26	IGFBP3
SGSM3	DPY19L3
SYTL5	LITAF
ATP2A3	VIPR2
BHLHE40	KCNJ13
TNS2	SH3BP5
GREM2	SNX30
SLC6A6	CALR
PMM1	SYTL2
MYO1C	CTNNB1
LPIN1	RTP3
FLOT1	SLC1A3
RGCC	RNF144A
PFKFB3	ACADM
SIK1	SCD1
CYP2A5	CYP4F39
NPY1R	RFTN2
CYP2A21-PS	COL5A2
BHLHE41	KCNA2
OSBPL6	EYA1
RAP1GAP	NUPR1
NHLRC2	TMEM171
SLC23A2	PIK3AP1
TSKU	CD209A
REV1	ANKRD50
SLC12A4	SNX7
NT5E	1700010I14RIK
KAZN	IYD
GSTA4	ELMO2
NGEF	DIPK1A
RNASEH2B	RFLNB
CDC42EP4	VAV2
PDLIM2	LARP1
RHOBTB1	ALDH3A1
SLC49A4	PTP4A2
PIK3IP1	TINAG
KLF9	SLC26A4
POR	SPAAR
GM4899	CASS4
USP13	IL1R1
GM45140	RNF125
TMEM204	CLMP
LPIN2	GM27027
RDH10	ADAMTS12
PLXNA2	FAM210B
SSPN	ARSJ
PODN	ATP8A1
PRKAA2	NEO1
ANKRD12	LRP2
CYB561	GYG
VAMP2	ZFP462
GM10601	NSUN7
IPO13	CTTNBP2
ZC3H7B	ZDHHC3
NKAIN1	EXOSC7
KLF15	IRS3
